# Supplementary material for: 2-(2,4-Difluoro­phen­yl)-5-nitro­pyridine
Source: Acta Crystallogr Sect E Struct Rep Online. 2012 Jun 2;68(Pt 7):o2001. doi: 10.1107/S1600536812024713 (PMC3393273; doi:10.1107/S1600536812024713)
Supplement: Supplementary file 3 [file e-68-o2001-Isup3.hkl]

# 
# h,k,l, Fc-squared, Fo-squared, sigma(Fo-squared) and status flag 
# 
data_I
_shelx_title ' sf-0 in Pna2(1)' 
_shelx_refln_list_code          4 
_shelx_F_calc_maximum      100.35 
_exptl_crystal_F_000       480.00 
_reflns_d_resolution_high  0.8408 
 
loop_ 
 _symmetry_equiv_pos_as_xyz 
 'x, y, z' 
 '-x, -y, z+1/2' 
 'x+1/2, -y+1/2, z' 
 '-x+1/2, y+1/2, z+1/2' 
 
_cell_length_a    22.1850 
_cell_length_b     3.7457 
_cell_length_c    11.8940 
_cell_angle_alpha  90.000 
_cell_angle_beta   90.000 
_cell_angle_gamma  90.000 
 
_shelx_F_squared_multiplier     1.000 
 
loop_ 
 _refln_index_h 
 _refln_index_k 
 _refln_index_l 
 _refln_F_squared_calc 
 _refln_F_squared_meas 
 _refln_F_squared_sigma 
 _refln_observed_status 
   0   0 -14       17.82       13.77      5.73 o 
   2   0 -14       21.94       26.87      6.19 o 
   2   0 -13       38.37       37.42      7.16 o 
   4   0 -13       29.76       30.64      4.64 o 
   6   0 -13       26.01       26.48      5.68 o 
   8   0 -13       28.18       26.33      7.11 o 
  10   0 -13        9.99       14.78      6.00 o 
   0   1 -13        8.75       10.06      5.17 o 
   1   1 -13       19.11       18.23      2.83 o 
   2   1 -13        0.62        0.00      2.10 o 
   3   1 -13        5.32        3.18      3.71 o 
   4   1 -13        3.85        3.85      2.48 o 
   5   1 -13       41.40       38.69      4.17 o 
   6   1 -13        6.30        5.71      3.86 o 
   7   1 -13       11.64       13.43      3.23 o 
   8   1 -13       14.94       12.30      2.85 o 
   0   0 -12        2.44        1.29      3.60 o 
   2   0 -12      128.50      125.34      9.29 o 
   4   0 -12       60.20       59.49      5.51 o 
   6   0 -12       22.79       21.59      3.76 o 
   8   0 -12       23.02       19.57      3.99 o 
  10   0 -12        2.64        5.17      4.53 o 
  12   0 -12        1.64        0.00      4.53 o 
   1   1 -12        5.55        4.47      2.04 o 
   2   1 -12       11.29        8.80      2.28 o 
   3   1 -12       50.78       50.49      5.24 o 
   4   1 -12       74.24       82.21      4.72 o 
   5   1 -12       12.21       13.58      3.67 o 
   6   1 -12       26.11       22.90      2.94 o 
   7   1 -12        4.70        5.27      2.23 o 
   8   1 -12        3.31        1.15      2.20 o 
   9   1 -12       14.22       17.20      2.85 o 
  10   1 -12        6.00        6.44      3.39 o 
  11   1 -12       14.96       12.85      3.45 o 
  12   1 -12       16.10       19.69      5.17 o 
   0   2 -12       14.92       19.01      4.28 o 
   1   2 -12        7.20        4.35      2.62 o 
   2   2 -12        0.28        0.95      1.97 o 
   3   2 -12       29.74       29.78      3.09 o 
   4   2 -12        3.40        4.53      2.13 o 
   5   2 -12       14.16       20.69      3.73 o 
   6   2 -12        9.26        6.07      2.62 o 
   7   2 -12       34.48       30.61      3.71 o 
   2   0 -11       12.20       13.60      3.42 o 
   4   0 -11      154.75      151.69      7.05 o 
   6   0 -11      365.97      360.31     11.31 o 
   8   0 -11      154.66      158.08      7.43 o 
  10   0 -11      144.08      148.93      7.84 o 
  12   0 -11        2.60        3.95      3.13 o 
  14   0 -11       11.23       14.77      4.02 o 
  16   0 -11        2.68        0.00      6.37 o 
   0   1 -11       31.35       37.60      4.44 o 
   1   1 -11        5.62        8.33      1.67 o 
   2   1 -11       21.05       21.40      2.12 o 
   3   1 -11      109.87      109.66      4.45 o 
   4   1 -11       38.98       37.71      2.87 o 
   5   1 -11       13.49       16.45      2.48 o 
   6   1 -11      109.34      106.38      5.08 o 
   7   1 -11        8.53        8.29      2.18 o 
   8   1 -11        1.31        0.00      2.19 o 
   9   1 -11        5.87        1.57      2.01 o 
  10   1 -11       60.13       57.78      4.18 o 
  11   1 -11       10.68       12.78      2.60 o 
  12   1 -11       10.62       13.59      2.69 o 
  13   1 -11        7.58        9.89      2.69 o 
  14   1 -11        3.89        1.15      2.86 o 
  15   1 -11        7.63       15.31      3.45 o 
   1   2 -11        4.68        6.45      1.99 o 
   2   2 -11       18.05       20.09      2.59 o 
   3   2 -11        7.38        4.63      2.03 o 
   4   2 -11        4.32        1.65      1.95 o 
   5   2 -11       53.68       56.77      3.79 o 
   6   2 -11       33.86       34.62      3.22 o 
   7   2 -11        9.90       11.10      2.91 o 
   8   2 -11       16.25       12.36      2.61 o 
   9   2 -11       14.09       12.92      2.60 o 
  10   2 -11        5.27        6.14      2.35 o 
  11   2 -11        5.62        2.11      2.56 o 
   0   0 -10        5.66        0.09      2.96 o 
   2   0 -10        1.94        5.36      2.25 o 
   4   0 -10      242.98      230.41      6.75 o 
   6   0 -10      333.65      347.85     14.81 o 
   8   0 -10      184.10      186.71      7.02 o 
  10   0 -10       84.69       86.00      6.40 o 
  12   0 -10       46.64       48.48      5.22 o 
  14   0 -10       11.68        3.73      3.17 o 
  16   0 -10       14.51       20.63      4.40 o 
  18   0 -10       21.66       16.20      4.46 o 
   1   1 -10       32.41       32.29      2.28 o 
   2   1 -10        9.91        9.80      1.78 o 
   3   1 -10        2.48        1.61      1.33 o 
   4   1 -10      150.61      159.05      4.59 o 
   5   1 -10      147.57      137.62      3.98 o 
   6   1 -10      218.62      218.85      5.94 o 
   7   1 -10      193.53      175.33      5.65 o 
   8   1 -10       70.72       70.72      4.22 o 
   9   1 -10      131.57      138.85      5.49 o 
  10   1 -10       11.13       11.90      2.53 o 
  11   1 -10        4.75        4.40      2.15 o 
  12   1 -10       29.94       30.96      3.34 o 
  13   1 -10       33.59       32.46      3.00 o 
  14   1 -10       24.01       24.74      2.80 o 
  15   1 -10       30.97       33.23      3.53 o 
  16   1 -10       12.84        3.65      2.44 o 
  17   1 -10       10.05        8.79      2.74 o 
   0   2 -10        5.69        6.95      2.42 o 
   1   2 -10       11.55       12.92      2.22 o 
   2   2 -10       11.19        8.75      2.06 o 
   3   2 -10       19.81       16.33      2.33 o 
   4   2 -10       37.97       27.28      2.78 o 
   5   2 -10       12.37       13.73      2.35 o 
   6   2 -10       33.70       35.42      3.10 o 
   7   2 -10       55.13       47.50      3.54 o 
   8   2 -10        7.52        4.80      2.04 o 
   9   2 -10       21.97       27.41      2.88 o 
  10   2 -10       24.14       27.93      3.07 o 
  11   2 -10       54.84       59.08      4.87 o 
  12   2 -10        7.67        2.20      2.18 o 
  13   2 -10       30.94       30.06      3.20 o 
  14   2 -10        0.46        0.00      2.17 o 
   1   3 -10        1.77        2.61      2.48 o 
   2   3 -10        6.40        2.42      2.48 o 
   3   3 -10        0.72        0.00      2.36 o 
   4   3 -10       37.97       41.53      5.05 o 
   5   3 -10       12.12       14.34      2.85 o 
   2   0  -9        6.15        5.17      1.70 o 
   4   0  -9      538.61      561.38     20.24 o 
   6   0  -9      570.54      560.54     10.91 o 
   8   0  -9      144.41      153.74      5.79 o 
  10   0  -9      146.64      155.82      6.86 o 
  12   0  -9      241.76      225.97      8.93 o 
  14   0  -9       97.59      114.45      7.48 o 
  16   0  -9       74.30       69.69      6.30 o 
  18   0  -9        3.81        0.00      3.02 o 
  20   0  -9       22.12       28.11      5.22 o 
   0   1  -9      172.08      173.22      5.76 o 
   1   1  -9        9.50        8.24      1.45 o 
   2   1  -9       15.17       13.75      1.65 o 
   3   1  -9       28.69       26.45      2.66 o 
   4   1  -9      254.38      259.73      5.07 o 
   5   1  -9       17.18       14.92      1.75 o 
   6   1  -9      174.97      177.07      4.17 o 
   7   1  -9      159.47      159.74      4.54 o 
   8   1  -9      117.61      110.65      4.02 o 
   9   1  -9       62.56       67.61      3.15 o 
  10   1  -9       68.53       67.28      3.38 o 
  11   1  -9      136.45      136.99      4.21 o 
  12   1  -9       35.61       35.34      3.55 o 
  13   1  -9       60.96       65.68      3.81 o 
  14   1  -9       35.64       36.48      3.04 o 
  15   1  -9       19.05       28.56      2.91 o 
  16   1  -9       18.96       19.82      2.95 o 
  17   1  -9       11.80        9.66      2.58 o 
  18   1  -9        0.83        0.34      2.22 o 
  19   1  -9        3.33        0.10      2.30 o 
   1   2  -9       22.67       22.17      2.19 o 
   2   2  -9       32.26       27.79      2.61 o 
   3   2  -9       36.50       30.89      3.31 o 
   4   2  -9      168.46      169.86      5.86 o 
   5   2  -9      120.37      113.87      4.84 o 
   6   2  -9       25.24       27.10      3.08 o 
   7   2  -9        8.97        9.85      2.11 o 
   8   2  -9       82.59       86.73      4.36 o 
   9   2  -9       76.55       73.63      4.06 o 
  10   2  -9       14.20       11.50      2.19 o 
  11   2  -9        2.23        1.68      1.89 o 
  12   2  -9        0.60        0.37      2.11 o 
  13   2  -9       59.55       65.67      4.51 o 
  14   2  -9       14.15       13.49      2.82 o 
  15   2  -9       47.07       43.87      6.20 o 
  16   2  -9        1.28        1.83      2.88 o 
   0   3  -9       18.70       14.43      4.27 o 
   1   3  -9       10.99        7.71      2.70 o 
   2   3  -9        3.66        4.69      2.53 o 
   3   3  -9       13.22       14.15      2.95 o 
   4   3  -9        7.77        8.58      2.41 o 
   5   3  -9       26.10       26.32      3.09 o 
   6   3  -9       25.26       23.10      3.12 o 
   7   3  -9       29.25       31.64      3.31 o 
   8   3  -9        2.06        1.68      2.27 o 
   9   3  -9       12.43       11.29      2.63 o 
   0   0  -8      484.43      529.27     11.64 o 
   2   0  -8      213.40      216.58      4.81 o 
   4   0  -8      308.43      294.00      5.74 o 
   6   0  -8      276.54      277.54      6.89 o 
   8   0  -8      133.58      150.57     13.36 o 
  10   0  -8      339.57      333.09     10.13 o 
  12   0  -8      870.57      852.37     14.94 o 
  14   0  -8      148.11      149.37     14.47 o 
  16   0  -8       52.05       61.92      5.83 o 
  18   0  -8       45.48       44.58      5.42 o 
  20   0  -8       21.58       27.20      4.80 o 
   1   1  -8       11.37       10.57      1.50 o 
   2   1  -8       43.06       46.33      2.41 o 
   3   1  -8       83.88       83.91      3.87 o 
   4   1  -8       99.85       98.42      2.80 o 
   5   1  -8      119.48      116.47      2.99 o 
   6   1  -8        0.12        0.16      1.02 o 
   7   1  -8      295.88      296.33      4.79 o 
   8   1  -8       16.82       15.06      1.70 o 
   9   1  -8       17.96       17.14      1.84 o 
  10   1  -8      103.96      117.15      4.15 o 
  11   1  -8      150.34      141.46      3.98 o 
  12   1  -8      215.70      218.28      4.96 o 
  13   1  -8      104.06      107.65      4.01 o 
  14   1  -8      102.20       99.88      6.03 o 
  15   1  -8       56.66       57.26      3.97 o 
  16   1  -8       84.74       86.74      4.80 o 
  17   1  -8        8.04        3.81      2.29 o 
  18   1  -8        2.30        2.02      2.22 o 
  19   1  -8       13.89       11.17      2.80 o 
  20   1  -8        6.40        3.15      5.16 o 
   0   2  -8       45.88       49.23      5.13 o 
   1   2  -8        9.72       11.62      1.74 o 
   2   2  -8       59.82       60.90      3.05 o 
   3   2  -8      133.51      135.91      4.67 o 
   4   2  -8       32.29       33.73      2.76 o 
   5   2  -8      316.64      311.71      6.79 o 
   6   2  -8       38.07       35.36      3.20 o 
   7   2  -8       47.44       51.58      3.34 o 
   8   2  -8       24.93       22.05      2.64 o 
   9   2  -8       26.75       31.96      3.08 o 
  10   2  -8       31.17       33.69      3.10 o 
  11   2  -8        3.66        0.71      1.78 o 
  12   2  -8        1.65        2.67      1.95 o 
  13   2  -8       16.78       16.39      3.57 o 
  14   2  -8       69.03       61.82      3.78 o 
  15   2  -8       24.52       22.12      3.05 o 
  16   2  -8        0.13        0.00      2.15 o 
  17   2  -8        2.17        0.90      2.25 o 
  18   2  -8        0.74        0.00      2.25 o 
   1   3  -8        9.87        3.15      2.30 o 
   2   3  -8       73.59       70.44      4.83 o 
   3   3  -8       35.25       45.91      3.62 o 
   4   3  -8        0.45        0.00      1.93 o 
   5   3  -8       71.03       74.81      4.41 o 
   6   3  -8       51.49       51.00      4.23 o 
   7   3  -8       12.92       18.18      3.04 o 
   8   3  -8        4.15        5.89      2.44 o 
   9   3  -8        2.97        5.05      2.46 o 
  10   3  -8        0.20        0.80      2.80 o 
  11   3  -8        3.76        0.00      3.88 o 
  12   3  -8        0.80        1.79      3.06 o 
   2   0  -7      656.09      704.17      9.76 o 
   4   0  -7      239.96      231.69      5.57 o 
   6   0  -7       74.71       77.86      3.00 o 
   8   0  -7       42.39       46.97      2.94 o 
  10   0  -7        6.29        7.40      1.85 o 
  12   0  -7     1241.61     1227.67     19.20 o 
  14   0  -7      171.64      165.29      7.29 o 
  16   0  -7      154.58      150.86      7.25 o 
  18   0  -7       52.90       50.34      7.85 o 
  20   0  -7       20.54       23.83      4.26 o 
  22   0  -7        5.13        3.78      3.35 o 
   0   1  -7      326.38      340.26      7.62 o 
   1   1  -7      166.23      174.66      3.51 o 
   2   1  -7       69.28       68.70      2.87 o 
   3   1  -7      193.02      200.28      4.10 o 
   4   1  -7       36.33       34.68      1.77 o 
   5   1  -7      296.55      285.18      4.43 o 
   6   1  -7      162.71      168.49      3.35 o 
   7   1  -7       22.37       23.19      1.63 o 
   8   1  -7       33.16       33.31      2.12 o 
   9   1  -7        1.77        1.95      1.29 o 
  10   1  -7       28.27       30.86      2.44 o 
  11   1  -7      208.75      207.91      4.92 o 
  12   1  -7      148.16      149.49      4.30 o 
  13   1  -7       15.75       18.20      2.15 o 
  14   1  -7      296.17      312.43      9.28 o 
  15   1  -7       67.64       82.30      4.38 o 
  16   1  -7       34.77       30.44      3.02 o 
  17   1  -7       13.76       15.92      2.58 o 
  18   1  -7       21.39       22.93      2.89 o 
  19   1  -7        4.19        8.89      2.71 o 
  20   1  -7        0.98        0.00      2.66 o 
  21   1  -7        4.54        2.19      2.73 o 
  22   1  -7        5.62       10.31      3.31 o 
   1   2  -7       79.52       84.47      3.45 o 
   2   2  -7       83.06       85.22      4.30 o 
   3   2  -7       65.81       64.70      3.04 o 
   4   2  -7      107.10      101.54      4.66 o 
   5   2  -7      203.56      199.42      5.72 o 
   6   2  -7        8.06        7.54      1.96 o 
   7   2  -7      232.66      239.38      6.32 o 
   8   2  -7        6.32        2.58      1.80 o 
   9   2  -7        4.58        2.88      1.38 o 
  10   2  -7       28.65       29.89      2.60 o 
  11   2  -7       28.69       27.97      2.32 o 
  12   2  -7        9.13        6.61      1.73 o 
  13   2  -7       36.84       39.38      3.33 o 
  14   2  -7       20.91       24.33      2.36 o 
  15   2  -7       34.58       32.32      2.91 o 
  16   2  -7       38.91       47.27      4.23 o 
  17   2  -7        9.52       12.73      2.67 o 
  18   2  -7        4.40        5.47      2.48 o 
  19   2  -7       15.56       18.37      3.15 o 
   0   3  -7       39.30       36.29      5.35 o 
   1   3  -7       75.84       76.93      5.59 o 
   2   3  -7        8.55        7.02      3.30 o 
   3   3  -7       46.99       44.99      3.82 o 
   4   3  -7       40.36       42.77      3.81 o 
   5   3  -7       39.92       39.01      3.73 o 
   6   3  -7       12.37       10.33      5.72 o 
   7   3  -7       11.07       15.34      2.77 o 
   8   3  -7        7.71        5.83      2.14 o 
   9   3  -7       30.99       31.39      4.03 o 
  10   3  -7        5.37        1.76      2.26 o 
  11   3  -7       15.57        8.91      2.81 o 
  12   3  -7        4.84        5.37      2.56 o 
  13   3  -7       21.75       17.48      3.20 o 
  14   3  -7        5.86        6.44      2.90 o 
   0   0  -6      483.34      488.64     10.22 o 
   2   0  -6      927.94      970.06     12.11 o 
   4   0  -6       23.09       27.24      1.92 o 
   6   0  -6      468.09      437.40     13.85 o 
   8   0  -6      409.67      441.80      7.10 o 
  10   0  -6      140.98      137.56      4.71 o 
  12   0  -6      101.59       95.00      5.46 o 
  14   0  -6      579.22      546.84     13.70 o 
  16   0  -6        7.67        3.04      3.46 o 
  18   0  -6       57.83       64.39      5.75 o 
  20   0  -6       18.32       17.39      3.79 o 
  22   0  -6       11.68       12.03      3.92 o 
   1   1  -6       27.36       33.69      1.28 o 
   2   1  -6      909.43      932.25     10.06 o 
   3   1  -6      630.85      626.38      6.96 o 
   4   1  -6      244.88      261.66      3.96 o 
   5   1  -6      110.77      116.86      3.67 o 
   6   1  -6      132.14      139.19      3.06 o 
   7   1  -6      188.76      198.70      3.68 o 
   8   1  -6        4.50        4.82      1.07 o 
   9   1  -6       45.61       48.95      3.44 o 
  10   1  -6        5.71        3.93      1.28 o 
  11   1  -6       95.58       89.77      3.21 o 
  12   1  -6      123.57      126.70      3.56 o 
  13   1  -6       76.57       72.82      3.44 o 
  14   1  -6      307.30      317.81      6.41 o 
  15   1  -6       22.62       21.63      2.21 o 
  16   1  -6       10.16        6.80      1.73 o 
  17   1  -6      137.82      134.98      4.98 o 
  18   1  -6       15.51       14.92      2.48 o 
  19   1  -6        1.57        0.00      3.00 o 
  20   1  -6        2.84        2.23      2.38 o 
  21   1  -6        0.50        1.12      2.27 o 
  22   1  -6        2.97        2.22      4.09 o 
  23   1  -6        0.68        0.00      2.32 o 
   0   2  -6       49.22       49.91      3.97 o 
   1   2  -6       94.83       93.99      3.30 o 
   2   2  -6        0.47        0.00      1.24 o 
   3   2  -6       71.51       74.99      3.35 o 
   4   2  -6       34.46       35.42      2.88 o 
   5   2  -6        0.21        0.00      1.19 o 
   6   2  -6       20.68       21.94      1.93 o 
   7   2  -6       46.08       54.98      4.14 o 
   8   2  -6       19.68       16.35      1.79 o 
   9   2  -6       55.59       55.14      2.85 o 
  10   2  -6       31.84       36.66      3.13 o 
  11   2  -6      113.66      122.07      3.94 o 
  12   2  -6       39.44       40.39      2.62 o 
  13   2  -6      209.32      214.50      6.37 o 
  14   2  -6       93.33       95.76      4.40 o 
  15   2  -6       18.06       20.30      2.42 o 
  16   2  -6       14.79       22.56      2.93 o 
  17   2  -6       75.20       72.29      4.71 o 
  18   2  -6        9.44       10.43      2.62 o 
  19   2  -6       14.45       16.52      2.92 o 
  20   2  -6        2.09        1.69      2.37 o 
   1   3  -6       41.00       41.35      3.60 o 
   2   3  -6       18.71        9.89      4.43 o 
   3   3  -6       34.52       35.17      6.47 o 
   4   3  -6       13.00       13.99      2.67 o 
   5   3  -6       25.04       32.46      2.94 o 
   6   3  -6       13.79       14.17      2.24 o 
   7   3  -6       23.77       24.27      2.73 o 
   8   3  -6       16.24       12.45      2.30 o 
   9   3  -6        7.87       10.21      2.55 o 
  10   3  -6        7.43        3.33      2.79 o 
  11   3  -6        4.61        4.62      2.72 o 
  12   3  -6       17.18       24.36      3.28 o 
  13   3  -6       51.02       53.93      4.55 o 
  14   3  -6       13.21       11.04      3.20 o 
  15   3  -6       22.88       21.34      2.94 o 
   0   4  -6       71.97       50.89     10.21 o 
   1   4  -6       15.99       20.89      4.08 o 
   2   4  -6        7.89        8.39      3.46 o 
   3   4  -6       13.53       10.31      4.14 o 
   2   0  -5     4221.34     4258.68     44.20 o 
   4   0  -5       38.16       34.96      1.81 o 
   6   0  -5      211.61      219.56      4.89 o 
   8   0  -5      345.30      408.62      9.35 o 
  10   0  -5      486.58      517.49     11.71 o 
  12   0  -5       97.32       98.41      8.41 o 
  14   0  -5      129.07      131.57      9.02 o 
  16   0  -5       50.92       51.30      4.80 o 
  18   0  -5       29.37       30.19      4.20 o 
  20   0  -5      120.77      126.27      7.81 o 
  22   0  -5       37.75       40.33      9.10 o 
  24   0  -5        2.10        0.00      3.97 o 
   0   1  -5      336.84      344.34      5.81 o 
   1   1  -5      228.39      234.65      3.16 o 
   2   1  -5       65.65       71.81      1.95 o 
   3   1  -5      241.89      228.32      3.65 o 
   4   1  -5      673.82      696.76      8.48 o 
   5   1  -5       85.53       86.48      2.28 o 
   6   1  -5       98.35      106.99      2.90 o 
   7   1  -5       60.84       62.37      3.25 o 
   8   1  -5      865.97      901.97      9.11 o 
   9   1  -5       39.41       43.15      1.93 o 
  10   1  -5       11.50       12.31      1.40 o 
  11   1  -5      249.24      244.74      4.56 o 
  12   1  -5       11.84        9.64      1.43 o 
  13   1  -5      300.69      308.29      5.89 o 
  14   1  -5       57.35       61.25      3.42 o 
  15   1  -5       29.73       26.34      2.29 o 
  16   1  -5       16.66       15.33      2.12 o 
  17   1  -5       50.95       62.01      3.36 o 
  18   1  -5       14.57       12.08      3.53 o 
  19   1  -5       13.22       11.45      2.71 o 
  20   1  -5        3.75        2.72      2.26 o 
  21   1  -5       22.52       21.19      3.34 o 
  22   1  -5        2.79        8.23      4.05 o 
  23   1  -5        2.95        3.16      2.67 o 
   1   2  -5       70.27       75.33      2.94 o 
   2   2  -5       16.97       17.61      1.56 o 
   3   2  -5       67.16       63.59      2.42 o 
   4   2  -5      155.14      163.83      3.42 o 
   5   2  -5       33.18       33.51      2.13 o 
   6   2  -5       90.66       97.49      3.28 o 
   7   2  -5       91.33      101.80      5.12 o 
   8   2  -5        9.11        8.32      1.48 o 
   9   2  -5        6.26        8.96      1.54 o 
  10   2  -5        6.64        7.48      1.55 o 
  11   2  -5      175.50      169.96      4.80 o 
  12   2  -5        8.01        7.24      1.56 o 
  13   2  -5       47.80       46.68      3.16 o 
  14   2  -5       20.61       21.07      2.43 o 
  15   2  -5      126.06      132.07     10.54 o 
  16   2  -5       39.52       35.95      3.39 o 
  17   2  -5       63.17       62.59      4.29 o 
  18   2  -5       25.95       28.79      3.31 o 
  19   2  -5        4.28        3.43      2.29 o 
  20   2  -5       14.37       15.78      2.89 o 
  21   2  -5        4.84        3.39      2.44 o 
   0   3  -5       71.05       78.37      9.52 o 
   1   3  -5       15.31       13.52      2.79 o 
   2   3  -5       16.40       10.70      2.92 o 
   3   3  -5       27.13       27.85      3.63 o 
   4   3  -5       17.44       18.61      2.41 o 
   5   3  -5       52.11       49.13      3.40 o 
   6   3  -5       33.90       33.96      3.19 o 
   7   3  -5       38.51       36.27      2.98 o 
   8   3  -5        5.59        8.99      2.41 o 
   9   3  -5       12.07        9.75      2.88 o 
  10   3  -5        7.87        5.20      1.99 o 
  11   3  -5       91.72       97.59      4.74 o 
  12   3  -5       22.95       28.04      2.99 o 
  13   3  -5       37.93       37.16      3.33 o 
  14   3  -5        5.06        0.90      2.01 o 
  15   3  -5        8.70        8.44      2.45 o 
  16   3  -5        8.26        8.02      2.67 o 
  17   3  -5        8.71        6.11      3.61 o 
   1   4  -5       20.30       20.90      7.71 o 
   2   4  -5       29.92       29.05      4.40 o 
   3   4  -5       11.50        7.30      3.09 o 
   4   4  -5        2.02        3.37      3.12 o 
   5   4  -5        7.20        4.18      3.10 o 
   6   4  -5        6.04        6.73      2.88 o 
   0   0  -4     1204.03     1143.39     18.35 o 
   2   0  -4     2439.35     2292.08     24.43 o 
   4   0  -4     1498.41     1415.41     24.85 o 
   6   0  -4     1290.86     1281.36     15.26 o 
   8   0  -4     1734.73     1802.75     29.30 o 
  10   0  -4      442.30      474.47      8.42 o 
  12   0  -4      112.00      125.19      4.00 o 
  14   0  -4        4.38        1.49      1.37 o 
  16   0  -4      282.20      264.45      8.70 o 
  18   0  -4       81.07       87.69      9.15 o 
  20   0  -4        5.01       11.17      3.10 o 
  22   0  -4       38.86       38.53      6.75 o 
  24   0  -4        1.70        7.85      4.99 o 
   1   1  -4      401.38      400.50      4.33 o 
   2   1  -4      178.68      166.05      2.90 o 
   3   1  -4       43.81       45.42      1.84 o 
   4   1  -4      460.64      465.38      5.26 o 
   5   1  -4      118.25      117.77      2.33 o 
   6   1  -4      125.34      122.84      3.09 o 
   7   1  -4      281.34      270.00      3.75 o 
   8   1  -4      576.91      611.35      8.21 o 
   9   1  -4      924.41      926.94      9.18 o 
  10   1  -4      181.81      180.70      3.69 o 
  11   1  -4       62.50       63.96      2.58 o 
  12   1  -4      210.22      196.65      5.45 o 
  13   1  -4       30.05       31.22      2.22 o 
  14   1  -4       73.32       71.53      3.23 o 
  15   1  -4        0.73        1.09      1.46 o 
  16   1  -4       69.31       68.13      3.41 o 
  17   1  -4       34.86       35.67      3.00 o 
  18   1  -4       89.09       85.36      8.30 o 
  19   1  -4       68.53       58.76      4.46 o 
  20   1  -4       97.16       99.23      5.72 o 
  21   1  -4       67.30       64.28      4.93 o 
  22   1  -4       24.44       23.90      3.57 o 
  23   1  -4        7.31        0.00      2.47 o 
  24   1  -4       21.57       23.77      3.70 o 
   0   2  -4      121.64      122.50      5.73 o 
   1   2  -4      188.14      184.84      4.13 o 
   2   2  -4       75.35       74.72      2.68 o 
   3   2  -4      456.78      458.83      5.94 o 
   4   2  -4       31.68       32.47      1.79 o 
   5   2  -4      100.99      106.78      2.79 o 
   6   2  -4       69.38       84.59      5.22 o 
   7   2  -4       97.43      102.89      3.28 o 
   8   2  -4       22.21       19.00      1.80 o 
   9   2  -4       14.82       15.07      1.70 o 
  10   2  -4       80.29       89.38      3.31 o 
  11   2  -4      162.29      155.72      3.97 o 
  12   2  -4        0.06        2.20      1.56 o 
  13   2  -4      141.16      136.77      4.49 o 
  14   2  -4       22.42       21.10      2.62 o 
  15   2  -4       43.05       41.52      3.46 o 
  16   2  -4       15.66       12.60      2.48 o 
  17   2  -4       47.96       56.61      4.07 o 
  18   2  -4        3.51        5.48      2.28 o 
  19   2  -4       34.54       38.21      3.66 o 
  20   2  -4        5.05        3.27      2.33 o 
  21   2  -4       16.91       20.31      3.12 o 
  22   2  -4        1.51        2.45      2.54 o 
   1   3  -4      155.18      148.88      5.24 o 
   2   3  -4       28.04       19.89      3.93 o 
   3   3  -4       38.31       39.62      4.37 o 
   4   3  -4       70.55       72.38      5.51 o 
   5   3  -4       62.15       58.74      3.15 o 
   6   3  -4       25.67       28.36      3.79 o 
   7   3  -4       25.05       21.75      2.81 o 
   8   3  -4        1.92        4.21      1.85 o 
   9   3  -4       16.61       17.73      2.43 o 
  10   3  -4        4.71        3.79      1.84 o 
  11   3  -4       29.08       30.36      3.65 o 
  12   3  -4        6.81       10.33      2.25 o 
  13   3  -4       50.97       57.38      3.84 o 
  14   3  -4       17.76       14.05      2.51 o 
  15   3  -4       17.81       19.29      3.08 o 
  16   3  -4        0.87        0.76      2.18 o 
  17   3  -4       24.81       21.98      3.23 o 
  18   3  -4        0.10        0.00      2.34 o 
   0   4  -4        8.45        8.96      5.91 o 
   1   4  -4        2.49        0.00      2.53 o 
   2   4  -4       36.51       36.82      4.59 o 
   3   4  -4       12.43        6.90      3.23 o 
   4   4  -4        1.35        2.26      3.93 o 
   5   4  -4       11.38        8.00      2.79 o 
   6   4  -4        3.41        4.36      2.77 o 
   7   4  -4       38.56       29.57      3.93 o 
   8   4  -4        6.10        3.08      2.78 o 
   2   0  -3     1134.30     1067.18     11.75 o 
   4   0  -3     1358.63     1265.06     16.30 o 
   6   0  -3      670.49      690.99     12.29 o 
   8   0  -3     1470.94     1585.88     20.83 o 
  10   0  -3     1360.62     1397.51     19.04 o 
  12   0  -3      872.75      837.27     12.92 o 
  14   0  -3       23.15       20.51      2.17 o 
  16   0  -3       45.43       48.67      4.25 o 
  18   0  -3      355.57      324.14     10.18 o 
  20   0  -3      592.38      565.62     14.58 o 
  22   0  -3       54.98       48.79      7.30 o 
  24   0  -3       10.49       14.97      5.36 o 
   0   1  -3      511.50      485.36      8.96 o 
   1   1  -3     1235.35     1146.82      9.43 o 
   2   1  -3      487.70      478.15      5.13 o 
   3   1  -3      458.60      440.50      4.88 o 
   4   1  -3      220.13      211.02      3.01 o 
   5   1  -3       41.75       41.82      1.43 o 
   6   1  -3      785.05      772.22      7.53 o 
   7   1  -3       40.52       42.62      1.84 o 
   8   1  -3       79.54       83.87      2.32 o 
   9   1  -3      478.36      508.18      6.49 o 
  10   1  -3       33.74       31.12      1.81 o 
  11   1  -3      194.98      206.48      4.29 o 
  12   1  -3       99.07       99.33      3.33 o 
  13   1  -3      217.51      210.07      5.12 o 
  14   1  -3       17.05       16.34      1.77 o 
  15   1  -3       96.74       95.63      3.57 o 
  16   1  -3       65.63       57.82      3.55 o 
  17   1  -3       80.61       81.24      4.17 o 
  18   1  -3      269.72      274.73      6.79 o 
  19   1  -3       50.43       44.18      4.99 o 
  20   1  -3        0.73        5.69      2.33 o 
  21   1  -3       31.22       26.61      3.36 o 
  22   1  -3       37.82       32.14      3.74 o 
  23   1  -3       25.37       29.56      3.87 o 
  24   1  -3        5.53        5.65      2.86 o 
  25   1  -3        1.69        0.00      3.33 o 
   1   2  -3     1286.59     1297.40     15.08 o 
   2   2  -3       86.57       86.58      3.14 o 
   3   2  -3      780.50      781.68     10.14 o 
   4   2  -3      127.14      123.90      2.85 o 
   5   2  -3      110.30      114.84      2.78 o 
   6   2  -3      724.53      757.76      9.33 o 
   7   2  -3      235.70      226.52      4.45 o 
   8   2  -3       74.02       77.69      2.93 o 
   9   2  -3      200.06      202.44      4.56 o 
  10   2  -3       55.06       60.66      2.78 o 
  11   2  -3       40.64       43.73      2.43 o 
  12   2  -3       12.21       13.61      2.59 o 
  13   2  -3       56.49       57.34      3.65 o 
  14   2  -3        9.58       10.38      2.16 o 
  15   2  -3       19.57       21.72      2.67 o 
  16   2  -3       21.78       22.66      2.81 o 
  17   2  -3       29.24       31.20      3.13 o 
  18   2  -3       11.74        9.52      3.20 o 
  19   2  -3        8.27        7.76      3.37 o 
  20   2  -3       17.69       19.85      3.06 o 
  21   2  -3        8.25        3.97      2.46 o 
  22   2  -3        7.47        8.89      2.73 o 
   0   3  -3       75.63       65.81      6.38 o 
   1   3  -3       20.47       22.26      2.10 o 
   2   3  -3       32.17       37.74      2.82 o 
   3   3  -3        4.47        6.12      2.05 o 
   4   3  -3       12.53       13.96      2.50 o 
   5   3  -3       83.42       85.15      4.03 o 
   6   3  -3       31.12       31.53      2.47 o 
   7   3  -3       31.08       27.03      2.61 o 
   8   3  -3      125.43      124.95      6.06 o 
   9   3  -3       46.02       43.80      3.33 o 
  10   3  -3       45.89       53.17      3.52 o 
  11   3  -3       35.53       35.86      3.07 o 
  12   3  -3       21.14       17.39      4.19 o 
  13   3  -3       19.18       18.04      2.56 o 
  14   3  -3        6.01        5.66      2.44 o 
  15   3  -3       13.84       12.21      3.24 o 
  16   3  -3        2.96        0.71      2.26 o 
  17   3  -3        7.13        6.55      2.64 o 
  18   3  -3        9.84        5.66      2.68 o 
   1   4  -3       41.64       34.26      3.68 o 
   2   4  -3       13.79        9.58      3.18 o 
   3   4  -3        8.09        8.27      2.98 o 
   4   4  -3        8.37        8.72      3.17 o 
   5   4  -3       30.01       20.90      3.72 o 
   6   4  -3       15.90       14.41      3.09 o 
   7   4  -3        1.90        3.81      2.57 o 
   8   4  -3       28.01       17.57      3.37 o 
   9   4  -3        8.18        9.46      3.25 o 
  10   4  -3        9.51        5.33      2.76 o 
   0   0  -2     4000.37     3978.66     57.19 o 
   2   0  -2     8846.98     8961.57    246.04 o 
   4   0  -2     1684.57     1595.65     17.20 o 
   6   0  -2      438.87      394.06      7.32 o 
   8   0  -2       33.99       29.78      1.84 o 
  10   0  -2     4829.89     5092.40     61.11 o 
  12   0  -2       20.61       25.60      2.35 o 
  14   0  -2      226.67      229.98      5.64 o 
  16   0  -2       12.16       13.47      2.04 o 
  18   0  -2      929.74      959.10     19.54 o 
  20   0  -2      151.49      151.73      6.99 o 
  22   0  -2       72.29       69.40      8.41 o 
  24   0  -2        5.14        0.00      3.88 o 
  26   0  -2        6.88        8.87      4.99 o 
   1   1  -2     6276.56     6364.21     53.30 o 
   2   1  -2     3245.68     3189.52     27.57 o 
   3   1  -2       38.96       42.11      2.01 o 
   4   1  -2     1179.96     1088.84      9.69 o 
   5   1  -2      483.74      480.09      5.44 o 
   6   1  -2      326.85      326.48      4.45 o 
   7   1  -2     1337.27     1313.15     12.86 o 
   8   1  -2      308.95      334.26      4.66 o 
   9   1  -2      307.68      310.50      4.53 o 
  10   1  -2      354.63      382.55      5.82 o 
  11   1  -2      262.05      258.68      4.65 o 
  12   1  -2      447.03      442.93      6.68 o 
  13   1  -2       16.89       16.08      1.58 o 
  14   1  -2       36.63       34.65      2.44 o 
  15   1  -2       86.90       92.00      3.72 o 
  16   1  -2      129.47      130.41      4.41 o 
  17   1  -2       38.64       37.00      2.91 o 
  18   1  -2      234.03      229.34      8.01 o 
  19   1  -2       75.28       82.19      4.36 o 
  20   1  -2      133.57      134.21      5.03 o 
  21   1  -2       34.81       29.76      3.55 o 
  22   1  -2        6.81        7.03      5.62 o 
  23   1  -2        7.60        3.23      2.58 o 
  24   1  -2       17.40       10.52      2.98 o 
  25   1  -2        3.77        7.57      5.64 o 
   0   2  -2      267.03      261.55      9.23 o 
   1   2  -2       30.87       30.82      1.83 o 
   2   2  -2       92.12       98.95      2.76 o 
   3   2  -2      290.77      291.68      6.23 o 
   4   2  -2      449.96      440.44      7.13 o 
   5   2  -2      165.26      161.18      3.36 o 
   6   2  -2      128.28      118.87      2.68 o 
   7   2  -2      179.68      176.06      3.82 o 
   8   2  -2       43.66       44.01      2.25 o 
   9   2  -2      189.28      205.49      4.47 o 
  10   2  -2        2.43        3.93      1.23 o 
  11   2  -2       55.79       55.22      3.09 o 
  12   2  -2       10.26        8.34      1.98 o 
  13   2  -2       37.95       37.58      3.10 o 
  14   2  -2       21.32       20.53      3.09 o 
  15   2  -2       40.24       43.37      3.38 o 
  16   2  -2       87.49       86.12      4.73 o 
  17   2  -2       41.32       37.12      4.33 o 
  18   2  -2        2.04        1.66      1.95 o 
  19   2  -2       40.45       39.30      3.63 o 
  20   2  -2       39.20       40.43      3.71 o 
  21   2  -2       82.45       74.71      8.50 o 
  22   2  -2        1.05        0.00      2.15 o 
  23   2  -2       20.04       24.77      3.89 o 
   1   3  -2      478.55      475.53      8.47 o 
   2   3  -2       18.53       19.01      1.99 o 
   3   3  -2      151.37      145.90      5.20 o 
   4   3  -2       54.28       48.63      3.56 o 
   5   3  -2       33.32       35.85      3.49 o 
   6   3  -2       68.02       56.46      4.67 o 
   7   3  -2       70.27       72.40      4.36 o 
   8   3  -2       60.86       58.82      3.52 o 
   9   3  -2        0.69        0.00      1.66 o 
  10   3  -2       26.91       29.57      2.74 o 
  11   3  -2       13.24       14.44      2.27 o 
  12   3  -2       14.18       14.64      2.39 o 
  13   3  -2       17.83       14.34      2.68 o 
  14   3  -2       24.47       23.58      3.27 o 
  15   3  -2        3.79        1.42      2.18 o 
  16   3  -2       10.76       11.29      2.80 o 
  17   3  -2        7.99       11.03      2.71 o 
  18   3  -2        1.02        4.04      2.50 o 
  19   3  -2        0.44        0.00      3.17 o 
   0   4  -2        0.02        5.68      3.30 o 
   1   4  -2        8.98        9.38      2.67 o 
   2   4  -2        2.54        4.34      2.41 o 
   3   4  -2        2.82        4.96      2.75 o 
   4   4  -2        1.36        2.08      2.31 o 
   5   4  -2        1.71        1.89      2.65 o 
   6   4  -2        3.01        5.98      3.09 o 
   7   4  -2       11.31        9.39      2.84 o 
   8   4  -2       19.28       16.76      2.73 o 
   9   4  -2        4.62        3.45      2.36 o 
  10   4  -2       33.09       37.71      4.13 o 
  11   4  -2       38.52       50.93      4.71 o 
   2   0  -1      810.34      732.35      7.92 o 
   4   0  -1      164.97      134.41      2.64 o 
   6   0  -1     5354.59     5284.75     62.49 o 
   8   0  -1     1132.81     1021.50     14.97 o 
  10   0  -1      475.20      519.42      8.52 o 
  12   0  -1      946.29     1001.02     14.69 o 
  14   0  -1       19.63       20.10      2.08 o 
  16   0  -1      246.88      246.04      8.72 o 
  18   0  -1      641.62      649.83     14.85 o 
  20   0  -1       97.79      113.32      9.71 o 
  22   0  -1       74.70       71.53      8.04 o 
  24   0  -1        2.72        0.55      3.70 o 
  26   0  -1        8.53        8.96      4.99 o 
   0   1  -1    10058.36    10780.76    155.15 o 
   1   1  -1     7124.16     7252.80     60.64 o 
   2   1  -1     8502.96     8613.45    169.12 o 
   3   1  -1      918.88      888.02      9.60 o 
   4   1  -1     1427.06     1338.56     12.38 o 
   5   1  -1     1479.10     1351.68     12.77 o 
   6   1  -1      223.29      211.65      4.09 o 
   7   1  -1      121.05      117.25      2.42 o 
   8   1  -1      454.31      437.76      5.94 o 
   9   1  -1      308.26      319.35      5.26 o 
  10   1  -1      372.44      355.54      4.53 o 
  11   1  -1       76.48       80.92      2.00 o 
  12   1  -1      212.92      217.88      3.49 o 
  13   1  -1      112.16      115.89      3.32 o 
  14   1  -1       96.67       94.71      3.05 o 
  15   1  -1       40.93       38.39      2.73 o 
  16   1  -1       88.15       85.25      4.06 o 
  17   1  -1      183.98      170.83      5.15 o 
  18   1  -1      127.85      130.02      4.73 o 
  19   1  -1      402.19      395.89      9.01 o 
  20   1  -1       15.66       17.44      2.52 o 
  21   1  -1       12.65        8.27      2.23 o 
  22   1  -1       10.70        4.88      2.47 o 
  23   1  -1        0.16        0.00      2.10 o 
  24   1  -1        8.15        9.19      3.46 o 
  25   1  -1        1.88        0.00      3.00 o 
   1   2  -1     1871.96     1779.97     17.23 o 
   2   2  -1      374.04      366.64      5.32 o 
   3   2  -1      133.21      140.49      4.56 o 
   4   2  -1      271.58      275.46      4.49 o 
   5   2  -1      111.14      112.95      3.12 o 
   6   2  -1      130.76      136.82      3.47 o 
   7   2  -1       15.33       16.40      1.34 o 
   8   2  -1      196.03      204.35      3.52 o 
   9   2  -1      114.64      106.16      5.04 o 
  10   2  -1      175.65      178.74      5.03 o 
  11   2  -1      159.05      158.15      4.98 o 
  12   2  -1      123.22      135.30      4.63 o 
  13   2  -1       81.21       89.66      4.49 o 
  14   2  -1       34.02       34.78      3.07 o 
  15   2  -1      252.64      260.00      9.17 o 
  16   2  -1      226.28      222.00      6.45 o 
  17   2  -1      170.59      179.37      5.93 o 
  18   2  -1        4.24        1.54      1.95 o 
  19   2  -1       21.08       18.24      2.78 o 
  20   2  -1        0.72        0.00      2.01 o 
  21   2  -1        0.43        0.00      2.05 o 
  22   2  -1        4.55        2.15      2.38 o 
  23   2  -1        6.30        6.68      2.61 o 
   0   3  -1       28.65       35.69      3.32 o 
   1   3  -1        1.34        0.73      1.30 o 
   2   3  -1       19.55       19.95      1.99 o 
   3   3  -1      100.98      108.88      4.90 o 
   4   3  -1       42.16       43.49      2.89 o 
   5   3  -1       11.18       13.19      1.93 o 
   6   3  -1       84.00       78.42      5.75 o 
   7   3  -1       42.25       44.38      4.21 o 
   8   3  -1       15.78       13.30      2.36 o 
   9   3  -1        7.10        9.86      2.93 o 
  10   3  -1       26.50       30.29      2.79 o 
  11   3  -1        5.01        3.79      1.87 o 
  12   3  -1       36.77       32.40      3.41 o 
  13   3  -1       70.02       70.21      4.65 o 
  14   3  -1        6.04        6.38      2.36 o 
  15   3  -1       55.61       63.85      5.54 o 
  16   3  -1        1.57        1.52      2.74 o 
  17   3  -1       60.49       63.12      5.65 o 
  18   3  -1        5.91        8.04      3.23 o 
  19   3  -1       31.12       31.14      4.55 o 
   1   4  -1       21.92       19.68      3.04 o 
   2   4  -1        6.68        1.74      2.66 o 
   3   4  -1        1.49        1.16      2.27 o 
   4   4  -1        2.85        2.10      2.22 o 
   5   4  -1        3.20        3.90      2.43 o 
   6   4  -1       10.80        6.66      3.16 o 
   7   4  -1        4.34        8.50      3.21 o 
   8   4  -1       37.97       42.01      5.67 o 
   9   4  -1        4.78        3.33      3.04 o 
  10   4  -1       29.05       34.70      4.31 o 
  11   4  -1       10.20        8.84      2.97 o 
   2   0   0       87.14       82.63      1.47 o 
   4   0   0      263.80      246.70      3.89 o 
   6   0   0      134.95      113.69      2.74 o 
   8   0   0      249.55      230.17      4.56 o 
  10   0   0       48.70       55.48      2.55 o 
  12   0   0      500.11      507.58      8.75 o 
  14   0   0      785.47      783.88     12.56 o 
  16   0   0      113.94      109.85      4.20 o 
  18   0   0       26.70       26.36      2.77 o 
  20   0   0       28.31       25.69      5.36 o 
  22   0   0       13.26       17.09      4.90 o 
  24   0   0       32.02       30.67      6.38 o 
  26   0   0        4.48        0.00      3.97 o 
   1   1   0       74.98       82.37      2.00 o 
   2   1   0      415.40      389.84      4.47 o 
   3   1   0     1316.76     1209.07     12.29 o 
   4   1   0       70.64       68.87      2.07 o 
   5   1   0      109.26      116.58      4.38 o 
   6   1   0      398.23      385.24      4.80 o 
   7   1   0      468.10      457.59      5.18 o 
   8   1   0       45.00       43.64      1.40 o 
   9   1   0      144.33      146.55      2.53 o 
  10   1   0       98.90      105.98      2.22 o 
  11   1   0     1227.30     1228.95     12.16 o 
  12   1   0      513.80      549.28      6.56 o 
  13   1   0      261.11      245.50      3.96 o 
  14   1   0        0.33        0.00      1.28 o 
  15   1   0       25.50       27.30      3.36 o 
  16   1   0      557.59      548.85      9.55 o 
  17   1   0      128.13      134.03      4.56 o 
  18   1   0        0.00        0.00      1.46 o 
  19   1   0      240.90      242.58      6.40 o 
  20   1   0       20.84       24.41      2.71 o 
  21   1   0        4.76        7.54      2.13 o 
  22   1   0       25.48       23.91      2.86 o 
  23   1   0        6.66        7.18      2.70 o 
  24   1   0       21.20       31.01      5.13 o 
  25   1   0       10.96       11.57      3.66 o 
   0   2   0       43.54       44.61      2.87 o 
   1   2   0       77.12       81.70      2.42 o 
   2   2   0     1111.60     1107.61     11.63 o 
   3   2   0      800.08      794.46      8.98 o 
   4   2   0       14.96       16.34      1.41 o 
   5   2   0     1016.45      964.80     11.40 o 
   6   2   0       25.10       27.78      2.04 o 
   7   2   0       17.12       19.30      1.58 o 
   8   2   0       48.27       48.36      2.17 o 
   9   2   0       32.60       30.32      2.24 o 
  10   2   0       41.45       35.25      3.41 o 
  11   2   0       30.09       27.89      3.23 o 
  12   2   0       83.17       88.39      7.24 o 
  13   2   0       31.94       25.36      4.73 o 
  14   2   0      199.20      180.92     10.32 o 
  15   2   0        8.76        7.07      2.01 o 
  16   2   0       22.09       24.36      2.76 o 
  17   2   0      242.01      249.92      6.82 o 
  18   2   0       29.18       36.37      3.39 o 
  19   2   0      207.96      208.88      6.58 o 
  20   2   0       12.08       14.32      2.68 o 
  21   2   0       27.99       18.22      3.37 o 
  22   2   0        8.82       10.85      3.19 o 
  23   2   0       20.32       19.79      3.80 o 
   1   3   0        0.78        1.54      1.34 o 
   2   3   0        0.28        0.14      1.18 o 
   3   3   0        8.48        5.09      1.44 o 
   4   3   0       39.97       41.52      2.75 o 
   5   3   0       14.07       12.41      1.84 o 
   6   3   0       47.42       52.64      7.09 o 
   7   3   0        1.40        0.00      1.51 o 
   8   3   0       70.32       64.57      6.67 o 
   9   3   0       19.25       20.16      4.19 o 
  10   3   0      109.24      114.20      5.18 o 
  11   3   0       53.57       52.66      4.49 o 
  12   3   0       75.71       76.19      6.19 o 
  13   3   0       44.02       49.96      4.82 o 
  14   3   0       76.47       68.57      5.44 o 
  15   3   0       34.17       30.12      6.18 o 
  16   3   0       51.96       38.67      4.58 o 
  17   3   0       39.42       34.03      5.43 o 
  18   3   0        9.57        8.35      3.39 o 
  19   3   0       22.22       21.39      4.23 o 
   0   4   0       70.66       82.45      6.86 o 
   1   4   0       30.68       25.85      3.69 o 
   2   4   0       23.86       18.66      3.49 o 
   3   4   0        0.03        0.34      2.39 o 
   4   4   0        0.23        2.40      2.70 o 
   5   4   0        2.16        3.66      2.77 o 
   6   4   0        0.77        2.53      4.71 o 
   7   4   0        1.65        0.00      2.73 o 
   8   4   0        2.39        3.18      2.95 o 
   9   4   0        9.54        9.89      3.79 o 
  10   4   0        0.47        5.06      3.14 o 
  11   4   0       11.44       13.84      5.31 o 
   2   0   1      809.90      738.53     11.30 o 
   4   0   1      164.18      139.80      4.55 o 
   6   0   1     5350.98     5308.86     62.50 o 
   8   0   1     1131.20     1051.17     14.08 o 
  10   0   1      474.74      516.30      8.49 o 
  12   0   1      945.69     1004.65     14.67 o 
  14   0   1       19.67       22.48      2.53 o 
  16   0   1      247.77      235.23      6.07 o 
  18   0   1      640.43      656.41     14.86 o 
  20   0   1       98.17       99.92      8.97 o 
  22   0   1       74.93       72.64      8.13 o 
  24   0   1        2.75        0.00      3.60 o 
  26   0   1        8.53       12.47      5.27 o 
   0   1   1    10069.15    10753.81    152.62 o 
   1   1   1     7121.96     7317.30     66.27 o 
   2   1   1     8502.80     8887.94     79.23 o 
   3   1   1      918.57      895.06      7.97 o 
   4   1   1     1429.36     1348.50     13.58 o 
   5   1   1     1480.19     1344.46     15.55 o 
   6   1   1      223.43      211.92      4.24 o 
   7   1   1      121.26      116.31      2.87 o 
   8   1   1      454.32      435.02      6.51 o 
   9   1   1      307.69      318.23      5.66 o 
  10   1   1      371.93      352.76      5.38 o 
  11   1   1       76.71       81.57      3.03 o 
  12   1   1      212.85      210.07      6.24 o 
  13   1   1      111.90      110.66      3.53 o 
  14   1   1       96.27      102.59      3.10 o 
  15   1   1       41.06       43.87      3.79 o 
  16   1   1       87.80       90.41      4.13 o 
  17   1   1      183.62      174.33      5.12 o 
  18   1   1      127.87      132.10      4.66 o 
  19   1   1      402.77      401.26      8.37 o 
  20   1   1       15.63       17.11      2.51 o 
  21   1   1       12.63       10.18      2.35 o 
  22   1   1       10.67       10.19      3.36 o 
  23   1   1        0.15        0.00      2.11 o 
  24   1   1        8.12        9.75      3.93 o 
  25   1   1        1.86        2.59      4.71 o 
   1   2   1     1869.46     1771.55     37.78 o 
   2   2   1      374.14      359.74      5.19 o 
   3   2   1      133.30      140.90      3.39 o 
   4   2   1      271.49      277.66      4.40 o 
   5   2   1      110.66      115.34      3.49 o 
   6   2   1      131.10      134.93      3.02 o 
   7   2   1       15.38       15.24      1.60 o 
   8   2   1      196.26      203.56      5.26 o 
   9   2   1      114.86      115.60      3.66 o 
  10   2   1      175.40      174.98      4.56 o 
  11   2   1      159.33      156.24      5.63 o 
  12   2   1      123.48      132.51      9.15 o 
  13   2   1       80.96       87.03      4.18 o 
  14   2   1       33.96       33.11      2.96 o 
  15   2   1      253.37      263.20      9.50 o 
  16   2   1      226.06      237.27      7.28 o 
  17   2   1      170.44      168.26      8.90 o 
  18   2   1        4.25        1.12      2.26 o 
  19   2   1       21.13       16.03      4.02 o 
  20   2   1        0.72        3.32      2.63 o 
  21   2   1        0.41        1.90      2.70 o 
  22   2   1        4.54        4.27      3.02 o 
  23   2   1        6.28        7.33      5.42 o 
   0   3   1       28.46       32.22      5.08 o 
   1   3   1        1.34        1.19      1.14 o 
   2   3   1       19.60       21.06      1.95 o 
   3   3   1      100.81      103.82      4.11 o 
   4   3   1       42.25       41.33      3.50 o 
   5   3   1       11.23        8.66      2.01 o 
   6   3   1       84.01       88.34      3.94 o 
   7   3   1       42.24       46.56      3.50 o 
   8   3   1       15.80       10.51      3.80 o 
   9   3   1        7.16        8.36      4.11 o 
  10   3   1       26.48       23.83      4.36 o 
  11   3   1        5.01        5.45      3.13 o 
  12   3   1       36.71       37.16      5.35 o 
  13   3   1       69.97       72.07      5.65 o 
  14   3   1        5.98        5.58      3.82 o 
  15   3   1       55.46       52.92      6.28 o 
  16   3   1        1.57        4.15      2.96 o 
  17   3   1       60.51       56.11      5.48 o 
  18   3   1        5.95        2.62      2.93 o 
  19   3   1       31.18       24.09      4.27 o 
   1   4   1       21.93       15.68      4.08 o 
   2   4   1        6.67        6.90      3.42 o 
   3   4   1        1.49        1.46      2.59 o 
   4   4   1        2.87        0.00      2.62 o 
   5   4   1        3.22        5.04      2.81 o 
   6   4   1       10.75        5.51      3.12 o 
   7   4   1        4.35        4.39      3.02 o 
   8   4   1       37.97       35.28      5.08 o 
   9   4   1        4.79        1.51      3.69 o 
  10   4   1       29.10       30.29      5.60 o 
  11   4   1       10.21        3.48      7.85 o 
   0   0   2     4004.52     4062.22     82.85 o 
   2   0   2     8852.38     9023.28    182.73 o 
   4   0   2     1685.93     1627.85     24.55 o 
   6   0   2      437.95      389.92      7.68 o 
   8   0   2       33.95       24.20      4.77 o 
  10   0   2     4827.27     5035.06     61.02 o 
  12   0   2       20.63       27.17      2.16 o 
  14   0   2      227.57      224.23      7.87 o 
  16   0   2       12.07        9.93      1.92 o 
  18   0   2      928.78      939.28     27.46 o 
  20   0   2      151.64      167.69      7.12 o 
  22   0   2       72.18       72.45      8.32 o 
  24   0   2        5.16        9.88      4.34 o 
  26   0   2        6.86        8.04      4.99 o 
   1   1   2     6274.98     6336.35     52.89 o 
   2   1   2     3245.25     3202.90     30.21 o 
   3   1   2       38.66       42.24      1.55 o 
   4   1   2     1181.68     1082.72     11.27 o 
   5   1   2      484.80      475.07      5.69 o 
   6   1   2      326.79      323.61      5.20 o 
   7   1   2     1338.25     1310.93     15.50 o 
   8   1   2      309.09      325.96      5.45 o 
   9   1   2      308.27      301.79      5.29 o 
  10   1   2      353.72      378.23      6.08 o 
  11   1   2      261.06      258.24      4.60 o 
  12   1   2      446.74      448.94      6.65 o 
  13   1   2       16.77       14.29      1.55 o 
  14   1   2       36.55       38.56      3.20 o 
  15   1   2       86.67       87.08      3.50 o 
  16   1   2      129.80      122.81      4.21 o 
  17   1   2       38.39       32.69      2.77 o 
  18   1   2      233.89      218.57     10.22 o 
  19   1   2       75.38       81.93      5.11 o 
  20   1   2      133.39      130.21      5.92 o 
  21   1   2       34.88       32.74      3.68 o 
  22   1   2        6.87        7.71      4.30 o 
  23   1   2        7.57        6.43      3.38 o 
  24   1   2       17.41        7.48      4.53 o 
  25   1   2        3.73        2.59      4.90 o 
   0   2   2      266.57      259.00      7.16 o 
   1   2   2       30.73       29.00      1.80 o 
   2   2   2       92.26       94.60      2.53 o 
   3   2   2      290.60      283.36      5.50 o 
   4   2   2      449.66      437.39      5.44 o 
   5   2   2      164.17      168.29      3.37 o 
   6   2   2      128.31      123.41      3.11 o 
   7   2   2      179.92      181.62      6.02 o 
   8   2   2       43.57       42.82      2.87 o 
   9   2   2      189.35      191.42      4.83 o 
  10   2   2        2.46        2.90      1.52 o 
  11   2   2       55.65       57.98      3.13 o 
  12   2   2       10.32       10.19      2.27 o 
  13   2   2       37.73       44.26      3.22 o 
  14   2   2       21.26       14.75      2.96 o 
  15   2   2       40.18       44.05      4.17 o 
  16   2   2       87.47       86.86      5.70 o 
  17   2   2       41.20       35.36      4.04 o 
  18   2   2        2.05        1.96      2.43 o 
  19   2   2       40.64       36.66      4.81 o 
  20   2   2       39.24       46.90      4.75 o 
  21   2   2       82.71       82.56      6.06 o 
  22   2   2        1.06        2.29      2.69 o 
  23   2   2       20.09       23.14      4.06 o 
   1   3   2      478.50      487.67      7.27 o 
   2   3   2       18.46       19.68      2.12 o 
   3   3   2      151.66      152.81      4.25 o 
   4   3   2       54.41       50.98      4.70 o 
   5   3   2       33.36       31.05      2.53 o 
   6   3   2       67.78       62.82      3.85 o 
   7   3   2       70.18       72.67      4.89 o 
   8   3   2       60.89       62.14     10.67 o 
   9   3   2        0.69        2.28      2.88 o 
  10   3   2       27.01       24.85      4.33 o 
  11   3   2       13.27       12.51      3.72 o 
  12   3   2       14.14       11.52      3.65 o 
  13   3   2       17.83       20.15      4.44 o 
  14   3   2       24.47       24.60      3.80 o 
  15   3   2        3.84        4.64      3.78 o 
  16   3   2       10.77       13.90      4.32 o 
  17   3   2        8.00        5.92      3.35 o 
  18   3   2        1.02        0.00      2.90 o 
  19   3   2        0.44        0.00      3.08 o 
   1   4   2        8.96       13.30      6.00 o 
   2   4   2        2.55        2.26      3.42 o 
   3   4   2        2.82        1.61      3.31 o 
   4   4   2        1.37        0.00      3.28 o 
   5   4   2        1.71        0.00      3.20 o 
   6   4   2        3.01        0.46      5.22 o 
   7   4   2       11.34        5.14      3.81 o 
   8   4   2       19.31       14.41      4.63 o 
   9   4   2        4.61        6.93      4.28 o 
  10   4   2       33.04       28.29      5.68 o 
  11   4   2       38.49       43.90      6.69 o 
   2   0   3     1133.50     1005.23     44.07 o 
   4   0   3     1358.15     1272.69     20.60 o 
   6   0   3      672.37      700.89     10.14 o 
   8   0   3     1470.53     1595.85     20.83 o 
  10   0   3     1359.06     1401.10     23.31 o 
  12   0   3      872.70      838.61     15.79 o 
  14   0   3       23.19       24.30      2.32 o 
  16   0   3       45.28       47.93      3.21 o 
  18   0   3      355.87      372.20     23.10 o 
  20   0   3      592.44      581.16     14.41 o 
  22   0   3       55.02       42.60      6.47 o 
  24   0   3       10.55       12.47      5.08 o 
   0   1   3      512.12      461.15     10.07 o 
   1   1   3     1234.84     1143.27     13.75 o 
   2   1   3      486.87      465.15      6.81 o 
   3   1   3      458.25      445.63      6.50 o 
   4   1   3      219.57      214.62      3.18 o 
   5   1   3       42.03       39.98      1.37 o 
   6   1   3      783.12      781.13      8.61 o 
   7   1   3       40.35       39.67      1.93 o 
   8   1   3       79.68       79.09      2.57 o 
   9   1   3      478.42      507.62      7.57 o 
  10   1   3       33.84       33.97      2.26 o 
  11   1   3      194.37      202.29      4.13 o 
  12   1   3       98.96       94.78      3.07 o 
  13   1   3      217.56      214.70      5.12 o 
  14   1   3       17.18       20.33      1.86 o 
  15   1   3       96.87      111.51      3.43 o 
  16   1   3       65.48       66.79      3.09 o 
  17   1   3       80.64       86.07      4.10 o 
  18   1   3      269.78      286.04      8.17 o 
  19   1   3       50.50       41.40      3.89 o 
  20   1   3        0.71        0.89      2.18 o 
  21   1   3       31.28       42.64      7.21 o 
  22   1   3       37.90       42.02      4.99 o 
  23   1   3       25.45       27.62      4.77 o 
  24   1   3        5.50        3.94      3.36 o 
  25   1   3        1.69        2.12      4.43 o 
   1   2   3     1287.74     1311.90     13.18 o 
   2   2   3       86.43       84.96      4.10 o 
   3   2   3      782.17      784.53      8.97 o 
   4   2   3      127.22      117.45      3.78 o 
   5   2   3      110.30      113.35      3.06 o 
   6   2   3      724.34      757.31      9.52 o 
   7   2   3      235.58      229.59      5.17 o 
   8   2   3       73.96       84.55      4.34 o 
   9   2   3      199.68      193.55      6.08 o 
  10   2   3       55.15       63.17      4.01 o 
  11   2   3       40.42       44.72      3.54 o 
  12   2   3       12.22        7.91      2.21 o 
  13   2   3       56.61       50.73     11.74 o 
  14   2   3        9.59        8.04      2.47 o 
  15   2   3       19.57       14.06      2.95 o 
  16   2   3       21.73       24.85      3.56 o 
  17   2   3       29.08       32.59      3.89 o 
  18   2   3       11.72       11.78      4.89 o 
  19   2   3        8.26        5.85      2.73 o 
  20   2   3       17.73       22.67      3.83 o 
  21   2   3        8.21       12.37      3.44 o 
  22   2   3        7.48        1.57      2.82 o 
   0   3   3       75.53       80.19     17.93 o 
   1   3   3       20.45       19.69      2.17 o 
   2   3   3       32.10       36.85      2.74 o 
   3   3   3        4.47        4.96      1.77 o 
   4   3   3       12.57       13.51      2.02 o 
   5   3   3       83.24       88.80      5.91 o 
   6   3   3       31.06       30.44      3.50 o 
   7   3   3       31.05       35.06      4.39 o 
   8   3   3      125.76      109.07     13.31 o 
   9   3   3       45.90       41.23      7.35 o 
  10   3   3       45.89       44.63      5.48 o 
  11   3   3       35.40       34.24      5.00 o 
  12   3   3       21.13       23.01      5.45 o 
  13   3   3       19.10       10.17      3.72 o 
  14   3   3        6.03        7.34      6.37 o 
  15   3   3       13.85       15.05      3.55 o 
  16   3   3        2.95        7.86      3.40 o 
  17   3   3        7.10       13.69      3.65 o 
  18   3   3        9.81       12.78      3.75 o 
   1   4   3       41.60       36.77      7.67 o 
   2   4   3       13.74       16.08      6.28 o 
   3   4   3        8.09        8.84      3.24 o 
   4   4   3        8.34        6.14      3.92 o 
   5   4   3       30.02       28.73      5.39 o 
   6   4   3       15.94       21.57      4.89 o 
   7   4   3        1.90        3.78      3.57 o 
   8   4   3       28.05       22.18      5.16 o 
   9   4   3        8.18        6.67      5.03 o 
  10   4   3        9.50       13.37      6.05 o 
   0   0   4     1205.61     1124.25     26.72 o 
   2   0   4     2440.52     2275.98     35.48 o 
   4   0   4     1501.48     1388.61     32.98 o 
   6   0   4     1290.16     1289.28     21.68 o 
   8   0   4     1732.58     1802.70     20.45 o 
  10   0   4      442.56      474.50      8.35 o 
  12   0   4      111.73      125.35      4.08 o 
  14   0   4        4.36        3.16      1.54 o 
  16   0   4      282.02      263.78     12.40 o 
  18   0   4       81.50       58.32      7.39 o 
  20   0   4        4.94        7.16      3.88 o 
  22   0   4       39.03       57.01      7.21 o 
   1   1   4      401.94      403.53      6.46 o 
   2   1   4      179.23      171.54      3.73 o 
   3   1   4       44.13       46.29      2.20 o 
   4   1   4      460.14      466.34      6.99 o 
   5   1   4      118.30      119.81      3.01 o 
   6   1   4      125.84      124.83      3.06 o 
   7   1   4      279.85      275.70      3.96 o 
   8   1   4      575.78      623.61      7.34 o 
   9   1   4      924.35      957.04     12.23 o 
  10   1   4      181.71      185.92      4.15 o 
  11   1   4       62.34       63.42      4.30 o 
  12   1   4      209.97      203.52      4.27 o 
  13   1   4       30.09       31.39      2.14 o 
  14   1   4       73.31       81.14      3.93 o 
  15   1   4        0.74        1.95      1.54 o 
  16   1   4       69.62       70.67      5.63 o 
  17   1   4       34.67       30.34      2.86 o 
  18   1   4       89.08       89.38      5.33 o 
  19   1   4       68.47       66.32      4.95 o 
  20   1   4       97.31      101.18      5.86 o 
  21   1   4       67.14       54.98      5.67 o 
  22   1   4       24.56       28.46      5.45 o 
  23   1   4        7.35        7.61      5.22 o 
  24   1   4       21.60       25.44      4.76 o 
   0   2   4      121.51      122.17      5.44 o 
   1   2   4      188.16      190.82      3.70 o 
   2   2   4       75.28       76.06      2.69 o 
   3   2   4      457.14      448.34      7.02 o 
   4   2   4       31.71       38.92      2.60 o 
   5   2   4      101.21      100.18      3.58 o 
   6   2   4       69.37       72.55      4.37 o 
   7   2   4       97.32      104.10      4.96 o 
   8   2   4       22.19       24.34      2.81 o 
   9   2   4       14.78       13.97      2.44 o 
  10   2   4       80.49       84.61      4.83 o 
  11   2   4      162.13      167.39      6.02 o 
  12   2   4        0.06        0.00      1.94 o 
  13   2   4      140.72      139.19      7.55 o 
  14   2   4       22.42       26.19      4.24 o 
  15   2   4       43.09       37.21      4.04 o 
  16   2   4       15.69       10.87      2.95 o 
  17   2   4       47.99       46.34      4.56 o 
  18   2   4        3.53        5.98      2.80 o 
  19   2   4       34.45       41.89      4.50 o 
  20   2   4        5.04        5.22      3.15 o 
  21   2   4       16.89       16.38      3.57 o 
  22   2   4        1.51        2.90      3.04 o 
   1   3   4      155.25      154.02      5.88 o 
   2   3   4       27.94       25.86      2.85 o 
   3   3   4       38.44       39.59      3.95 o 
   4   3   4       70.37       76.73      5.16 o 
   5   3   4       62.04       71.35      4.98 o 
   6   3   4       25.70       28.18      3.50 o 
   7   3   4       25.18       25.50      3.46 o 
   8   3   4        1.90        0.18      2.27 o 
   9   3   4       16.61       15.10      2.98 o 
  10   3   4        4.71        4.34      5.64 o 
  11   3   4       28.98       28.98      6.93 o 
  12   3   4        6.87        5.96      3.52 o 
  13   3   4       51.11       46.03      6.04 o 
  14   3   4       17.82       13.17      5.64 o 
  15   3   4       17.78       18.74      4.65 o 
  16   3   4        0.88        5.30      3.21 o 
  17   3   4       24.75       38.43      5.09 o 
  18   3   4        0.09        3.49      3.38 o 
   0   4   4        8.43        0.65      5.36 o 
   1   4   4        2.50        4.90      3.28 o 
   2   4   4       36.58       28.88      5.42 o 
   3   4   4       12.44       11.09      4.34 o 
   4   4   4        1.35        0.06      2.93 o 
   5   4   4       11.38        5.99      4.17 o 
   6   4   4        3.39        6.22      4.12 o 
   7   4   4       38.54       35.71      6.04 o 
   8   4   4        6.05        3.70      3.95 o 
   2   0   5     4217.05     4217.30     64.07 o 
   4   0   5       38.26       38.54      4.44 o 
   6   0   5      211.30      220.68      6.30 o 
   8   0   5      344.24      398.21      9.40 o 
  10   0   5      486.25      512.26      9.16 o 
  12   0   5       96.83       96.01      5.94 o 
  14   0   5      128.62      132.49      4.59 o 
  16   0   5       50.84       53.18      4.48 o 
  18   0   5       29.45       23.92      4.25 o 
  20   0   5      120.80      104.64     10.26 o 
  22   0   5       37.75       39.55      7.39 o 
   0   1   5      337.39      344.16      8.50 o 
   1   1   5      229.32      245.11      4.85 o 
   2   1   5       65.85       64.18      3.58 o 
   3   1   5      242.23      223.69      4.68 o 
   4   1   5      675.13      694.22      8.86 o 
   5   1   5       85.49       83.60      2.81 o 
   6   1   5       98.28      103.09      3.08 o 
   7   1   5       60.91       66.52      2.75 o 
   8   1   5      865.73      900.39     12.24 o 
   9   1   5       39.60       43.79      6.10 o 
  10   1   5       11.46       16.04      2.27 o 
  11   1   5      249.48      241.72      6.65 o 
  12   1   5       11.83        7.50      3.02 o 
  13   1   5      300.81      292.95      6.67 o 
  14   1   5       57.39       55.69      3.45 o 
  15   1   5       29.74       28.78      2.78 o 
  16   1   5       16.81       19.04      2.42 o 
  17   1   5       51.09       60.04      3.79 o 
  18   1   5       14.57       13.06      2.41 o 
  19   1   5       13.25       12.31      3.86 o 
  20   1   5        3.77        0.00      2.77 o 
  21   1   5       22.58       19.42      4.15 o 
  22   1   5        2.76       11.00      3.56 o 
  23   1   5        2.99        3.24      3.39 o 
   1   2   5       70.43       73.26      3.75 o 
   2   2   5       16.98       19.76      2.16 o 
   3   2   5       67.03       69.52      3.44 o 
   4   2   5      155.33      165.77      5.01 o 
   5   2   5       33.09       31.42      3.17 o 
   6   2   5       90.55      106.14      5.35 o 
   7   2   5       91.08       90.39      6.88 o 
   8   2   5        9.08       10.48      2.76 o 
   9   2   5        6.36        6.93      2.27 o 
  10   2   5        6.60        6.10      2.28 o 
  11   2   5      175.22      181.12      6.44 o 
  12   2   5        7.97        6.57      2.66 o 
  13   2   5       47.81       55.09      4.26 o 
  14   2   5       20.61       20.34      3.13 o 
  15   2   5      126.11      119.28      8.26 o 
  16   2   5       39.62       44.21      4.46 o 
  17   2   5       63.20       65.54      5.35 o 
  18   2   5       25.96       33.22      6.39 o 
  19   2   5        4.28        8.35      3.22 o 
  20   2   5       14.37       13.43      3.33 o 
  21   2   5        4.91        4.36      3.18 o 
   0   3   5       71.04       78.45      5.17 o 
   1   3   5       15.40       17.37      3.04 o 
   2   3   5       16.46       18.30      3.21 o 
   3   3   5       27.23       23.73      3.38 o 
   4   3   5       17.49       16.56      3.14 o 
   5   3   5       52.09       55.93      4.75 o 
   6   3   5       33.96       36.14      5.66 o 
   7   3   5       38.45       45.63      4.32 o 
   8   3   5        5.53        7.76      2.78 o 
   9   3   5       12.07        6.61      2.92 o 
  10   3   5        7.85        4.26      5.08 o 
  11   3   5       91.75      104.73     20.06 o 
  12   3   5       22.95       22.28      4.68 o 
  13   3   5       37.87       43.05      9.29 o 
  14   3   5        5.07        4.30      3.72 o 
  15   3   5        8.71        9.91      4.34 o 
  16   3   5        8.27        9.88      4.44 o 
  17   3   5        8.74       11.01      3.93 o 
   1   4   5       20.31       19.40      4.14 o 
   2   4   5       29.94       36.29      5.85 o 
   3   4   5       11.50        9.75      4.52 o 
   4   4   5        2.01        3.58      3.88 o 
   5   4   5        7.18        8.52      4.54 o 
   6   4   5        6.04        0.00      3.95 o 
   0   0   6      484.78      519.72     15.50 o 
   2   0   6      930.61      974.42     17.87 o 
   4   0   6       23.26       24.73      4.71 o 
   6   0   6      467.75      450.91     15.49 o 
   8   0   6      410.23      404.20     10.14 o 
  10   0   6      140.96      138.75      5.94 o 
  12   0   6      101.97       91.81      4.83 o 
  14   0   6      579.46      564.11     13.27 o 
  16   0   6        7.52        8.59      4.25 o 
  18   0   6       58.05       52.12      7.58 o 
  20   0   6       18.43       11.46      4.99 o 
  22   0   6       11.77       21.16      6.10 o 
   1   1   6       27.25       35.39      2.79 o 
   2   1   6      910.24      913.01     12.52 o 
   3   1   6      630.88      620.32      9.41 o 
   4   1   6      245.00      262.64      5.40 o 
   5   1   6      110.64      112.80      3.55 o 
   6   1   6      132.18      139.36      3.85 o 
   7   1   6      188.38      198.54      4.21 o 
   8   1   6        4.51        3.89      1.74 o 
   9   1   6       45.40       46.27      3.67 o 
  10   1   6        5.70        3.59      2.57 o 
  11   1   6       95.29       94.80      4.94 o 
  12   1   6      123.32      128.67      5.62 o 
  13   1   6       76.70       66.84      4.86 o 
  14   1   6      306.95      309.35      7.24 o 
  15   1   6       22.63       19.00      2.56 o 
  16   1   6       10.13        7.16      2.03 o 
  17   1   6      137.67      128.41      6.33 o 
  18   1   6       15.51       18.57      2.67 o 
  19   1   6        1.56        1.99      2.42 o 
  20   1   6        2.84        7.30      3.40 o 
  21   1   6        0.49        0.00      3.14 o 
  22   1   6        2.93        1.76      4.90 o 
  23   1   6        0.67        2.31      5.27 o 
   0   2   6       49.21       57.42      6.24 o 
   1   2   6       94.70       94.55      4.76 o 
   2   2   6        0.48        0.44      1.49 o 
   3   2   6       71.10       76.81      4.64 o 
   4   2   6       34.47       30.80      2.85 o 
   5   2   6        0.21        0.99      1.85 o 
   6   2   6       20.64       20.16      2.83 o 
   7   2   6       45.99       55.93      4.14 o 
   8   2   6       19.66       21.59      2.96 o 
   9   2   6       55.51       51.66      4.51 o 
  10   2   6       31.76       28.52      5.76 o 
  11   2   6      113.80      120.81      8.24 o 
  12   2   6       39.48       45.20      5.60 o 
  13   2   6      209.65      215.94      8.30 o 
  14   2   6       93.37       94.41      5.68 o 
  15   2   6       18.14       15.02      3.12 o 
  16   2   6       14.76       20.18      3.57 o 
  17   2   6       75.46       81.94      8.47 o 
  18   2   6        9.41       10.40      3.34 o 
  19   2   6       14.39       14.19      3.66 o 
  20   2   6        2.09        2.05      3.02 o 
   1   3   6       40.98       48.32      4.51 o 
   2   3   6       18.83       17.06      2.70 o 
   3   3   6       34.64       32.65      4.30 o 
   4   3   6       12.96       11.26      3.94 o 
   5   3   6       25.06       25.66      3.59 o 
   6   3   6       13.75       13.24      4.33 o 
   7   3   6       23.63       24.74      3.62 o 
   8   3   6       16.22       17.60      3.34 o 
   9   3   6        7.83        8.47      3.09 o 
  10   3   6        7.43       10.28      4.91 o 
  11   3   6        4.61        6.67      3.66 o 
  12   3   6       17.21       20.06      4.77 o 
  13   3   6       51.02       47.93      6.47 o 
  14   3   6       13.19       17.94      5.06 o 
  15   3   6       22.89       27.18      5.50 o 
   0   4   6       72.04       80.67     11.74 o 
   1   4   6       15.99       29.13      5.64 o 
   2   4   6        7.87       11.18      3.88 o 
   3   4   6       13.51       16.49      6.28 o 
   2   0   7      657.76      701.91     14.45 o 
   4   0   7      240.85      239.71      7.35 o 
   6   0   7       74.85       61.28      4.36 o 
   8   0   7       42.05       48.94      4.04 o 
  10   0   7        6.26       10.74      2.82 o 
  12   0   7     1240.66     1166.97     34.09 o 
  14   0   7      171.70      200.68     11.28 o 
  16   0   7      154.63      166.25     11.10 o 
  18   0   7       52.96       46.11      7.58 o 
  20   0   7       20.50       11.27      5.45 o 
  22   0   7        5.15        0.00      4.62 o 
   0   1   7      325.62      356.79      9.59 o 
   1   1   7      165.83      180.93      7.59 o 
   2   1   7       69.64       78.94      4.19 o 
   3   1   7      193.13      194.78      4.84 o 
   4   1   7       36.27       28.90      2.34 o 
   5   1   7      296.35      285.71     10.28 o 
   6   1   7      162.63      159.73      4.45 o 
   7   1   7       22.36       24.89      2.97 o 
   8   1   7       32.99       33.16      3.31 o 
   9   1   7        1.80        4.08      2.03 o 
  10   1   7       28.51       24.31      2.52 o 
  11   1   7      209.23      207.76      5.79 o 
  12   1   7      147.87      148.66      5.14 o 
  13   1   7       15.79       19.76      3.00 o 
  14   1   7      296.14      293.01      7.18 o 
  15   1   7       67.75       70.12      5.08 o 
  16   1   7       34.72       33.30      3.18 o 
  17   1   7       13.90        9.09      2.68 o 
  18   1   7       21.49       20.44      3.32 o 
  19   1   7        4.22        0.00      5.54 o 
  20   1   7        0.97        0.00      3.10 o 
  21   1   7        4.51        0.00      4.99 o 
  22   1   7        5.65       13.58      6.56 o 
   1   2   7       79.76       90.47      5.79 o 
   2   2   7       83.02       91.62      4.34 o 
   3   2   7       66.11       58.54      7.92 o 
   4   2   7      107.12      103.30      6.66 o 
   5   2   7      203.68      206.67      6.95 o 
   6   2   7        8.06        8.65      2.16 o 
   7   2   7      232.38      235.41      6.55 o 
   8   2   7        6.29        7.31      2.39 o 
   9   2   7        4.61        3.64      2.40 o 
  10   2   7       28.75       25.88      3.40 o 
  11   2   7       28.62       21.92      3.21 o 
  12   2   7        9.12        3.07      4.11 o 
  13   2   7       36.92       43.35      4.27 o 
  14   2   7       21.00       24.01      3.60 o 
  15   2   7       34.59       33.78      4.08 o 
  16   2   7       38.86       41.21      5.71 o 
  17   2   7        9.49        8.26      3.04 o 
  18   2   7        4.41        4.88      3.05 o 
  19   2   7       15.60       11.83      3.61 o 
   0   3   7       39.16       37.98      7.58 o 
   1   3   7       75.81       76.15      7.12 o 
   2   3   7        8.56        6.62      4.65 o 
   3   3   7       46.91       47.88      4.62 o 
   4   3   7       40.29       39.84      3.79 o 
   5   3   7       39.82       48.29      4.09 o 
   6   3   7       12.42       12.51      3.35 o 
   7   3   7       11.09        8.90      3.07 o 
   8   3   7        7.74        7.10      2.92 o 
   9   3   7       30.99       21.71      3.79 o 
  10   3   7        5.39        4.92      2.92 o 
  11   3   7       15.60       10.36      3.59 o 
  12   3   7        4.85        5.76      4.10 o 
  13   3   7       21.78       14.30      4.72 o 
  14   3   7        5.87        8.11      4.41 o 
   0   0   8      483.27      506.85     17.25 o 
   2   0   8      213.18      235.14      7.65 o 
   4   0   8      308.91      303.44      8.80 o 
   6   0   8      276.07      282.05     13.05 o 
   8   0   8      134.01      147.86      6.25 o 
  10   0   8      340.50      347.96     21.80 o 
  12   0   8      870.00      826.53     27.21 o 
  14   0   8      148.52      152.10     10.73 o 
  16   0   8       51.98       54.06      8.04 o 
  18   0   8       45.37       52.39      8.32 o 
  20   0   8       21.63       23.65      6.84 o 
   1   1   8       11.36        8.78      2.56 o 
   2   1   8       43.16       48.97      4.31 o 
   3   1   8       84.15       84.44      4.16 o 
   4   1   8       99.28       89.08      3.76 o 
   5   1   8      119.75      113.45      4.26 o 
   6   1   8        0.13        0.00      1.46 o 
   7   1   8      295.67      298.81     15.70 o 
   8   1   8       16.83       13.94      3.27 o 
   9   1   8       18.18       21.51      3.09 o 
  10   1   8      104.15      102.90      5.63 o 
  11   1   8      150.29      157.51      6.12 o 
  12   1   8      215.98      216.65      7.29 o 
  13   1   8      103.83      107.03      5.99 o 
  14   1   8      102.23      104.00      9.61 o 
  15   1   8       56.59       46.39      7.44 o 
  16   1   8       84.92       84.22     16.73 o 
  17   1   8        8.09       10.78      3.08 o 
  18   1   8        2.29        0.25      3.21 o 
  19   1   8       13.91        8.46      4.90 o 
  20   1   8        6.40       13.58      4.16 o 
   0   2   8       45.93       50.34     14.69 o 
   1   2   8        9.80       10.30      2.07 o 
   2   2   8       59.70       60.04      4.55 o 
   3   2   8      133.56      129.35      7.67 o 
   4   2   8       32.31       34.93      3.76 o 
   5   2   8      316.62      328.78     10.96 o 
   6   2   8       38.10       35.43      3.72 o 
   7   2   8       47.41       46.02      4.22 o 
   8   2   8       24.94       14.11      4.94 o 
   9   2   8       26.68       27.86      5.11 o 
  10   2   8       31.12       26.38      3.24 o 
  11   2   8        3.65        3.49      2.36 o 
  12   2   8        1.66        5.34      2.27 o 
  13   2   8       16.65       17.39      3.38 o 
  14   2   8       68.98       70.04      5.37 o 
  15   2   8       24.56       28.25      3.92 o 
  16   2   8        0.13        0.00      2.75 o 
  17   2   8        2.16        3.36      3.01 o 
  18   2   8        0.75        1.05      3.72 o 
   1   3   8        9.94       10.39      3.92 o 
   2   3   8       73.44       82.12      7.42 o 
   3   3   8       35.28       40.17      4.50 o 
   4   3   8        0.44        1.56      2.59 o 
   5   3   8       71.03       71.46      5.58 o 
   6   3   8       51.55       51.07      4.98 o 
   7   3   8       12.96       10.80      2.98 o 
   8   3   8        4.14        4.91      2.68 o 
   9   3   8        2.99        1.00      2.61 o 
  10   3   8        0.20        0.00      2.46 o 
  11   3   8        3.78        3.24      2.93 o 
  12   3   8        0.81        2.28      3.18 o 
   2   0   9        6.04       10.87      2.81 o 
   4   0   9      537.68      556.27     13.53 o 
   6   0   9      569.55      560.08     20.40 o 
   8   0   9      144.39      144.20      6.71 o 
  10   0   9      147.34      163.47     10.91 o 
  12   0   9      241.68      231.92     13.32 o 
  14   0   9       97.69       99.18     10.17 o 
  16   0   9       74.75       52.58      8.41 o 
  18   0   9        3.74        1.11      4.25 o 
  20   0   9       22.14       26.70      7.39 o 
   0   1   9      172.39      173.57     10.03 o 
   1   1   9        9.53        8.62      3.39 o 
   2   1   9       15.09       17.74      3.27 o 
   3   1   9       28.56       23.78      2.54 o 
   4   1   9      254.73      266.06      7.52 o 
   5   1   9       17.36       14.69      2.23 o 
   6   1   9      175.01      182.30      6.45 o 
   7   1   9      159.49      152.79      5.98 o 
   8   1   9      117.72      114.37      8.32 o 
   9   1   9       62.78       60.11      4.45 o 
  10   1   9       68.24       62.20      4.65 o 
  11   1   9      136.15      146.77      6.35 o 
  12   1   9       35.55       36.18      3.89 o 
  13   1   9       60.91       60.10      4.74 o 
  14   1   9       35.81       33.27      4.87 o 
  15   1   9       19.09       21.50      4.28 o 
  16   1   9       18.99       15.54      4.04 o 
  17   1   9       11.81        9.32      3.85 o 
  18   1   9        0.83        1.15      3.33 o 
  19   1   9        3.30        0.00      3.39 o 
   1   2   9       22.45       21.36      3.21 o 
   2   2   9       32.21       31.26      4.39 o 
   3   2   9       36.47       38.13      3.94 o 
   4   2   9      168.43      155.95      7.86 o 
   5   2   9      120.50      114.40      7.54 o 
   6   2   9       25.28       30.34      3.72 o 
   7   2   9        9.02        7.56      2.67 o 
   8   2   9       82.74       85.81      5.79 o 
   9   2   9       76.65       78.44      5.56 o 
  10   2   9       14.18       12.45      4.89 o 
  11   2   9        2.27        2.03      2.58 o 
  12   2   9        0.60        0.00      2.55 o 
  13   2   9       59.48       56.98      5.25 o 
  14   2   9       14.16        8.42      3.81 o 
  15   2   9       46.99       51.01      5.94 o 
  16   2   9        1.28        0.00      2.49 o 
   0   3   9       18.79       10.72      5.82 o 
   1   3   9       11.00        6.78      4.01 o 
   2   3   9        3.68        7.68      3.76 o 
   3   3   9       13.23       25.34      5.26 o 
   4   3   9        7.76        9.81      3.26 o 
   5   3   9       26.10       22.45      3.90 o 
   6   3   9       25.22       25.32      4.05 o 
   7   3   9       29.27       27.45      4.30 o 
   8   3   9        2.07        2.91      3.86 o 
   9   3   9       12.39       14.66      3.82 o 
   0   0  10        5.56        1.66      3.60 o 
   2   0  10        1.97        7.09      2.81 o 
   4   0  10      243.66      241.37      8.68 o 
   6   0  10      333.55      355.73     10.72 o 
   8   0  10      184.04      200.53      7.97 o 
  10   0  10       84.20       77.36      8.97 o 
  12   0  10       46.64       31.69      6.47 o 
  14   0  10       11.77       11.92      5.54 o 
  16   0  10       14.53       10.35      5.54 o 
  18   0  10       21.68        7.85      6.01 o 
   1   1  10       32.38       33.92      2.96 o 
   2   1  10        9.87        5.32      1.91 o 
   3   1  10        2.47        3.36      2.32 o 
   4   1  10      150.43      158.08      5.95 o 
   5   1  10      147.38      137.55      5.76 o 
   6   1  10      218.22      214.78      7.17 o 
   7   1  10      193.68      188.84      6.87 o 
   8   1  10       70.86       71.80      5.75 o 
   9   1  10      131.77      139.67      6.62 o 
  10   1  10       11.04       16.53      3.19 o 
  11   1  10        4.73        1.58      2.42 o 
  12   1  10       29.92       31.97      3.89 o 
  13   1  10       33.56       26.70      4.60 o 
  14   1  10       24.13       17.76      9.38 o 
  15   1  10       30.99       34.65      5.45 o 
  16   1  10       12.85        7.05      5.54 o 
  17   1  10       10.06        6.72      4.02 o 
   0   2  10        5.71        2.31      4.25 o 
   1   2  10       11.59       11.56      3.01 o 
   2   2  10       11.25        9.67      2.76 o 
   3   2  10       19.69       21.65      3.43 o 
   4   2  10       37.90       38.65      4.14 o 
   5   2  10       12.28       17.57      3.68 o 
   6   2  10       33.69       35.42      4.06 o 
   7   2  10       55.19       53.52      6.93 o 
   8   2  10        7.49        6.88      2.98 o 
   9   2  10       21.92       29.77      4.04 o 
  10   2  10       24.18       23.76      3.92 o 
  11   2  10       54.97       57.39      5.14 o 
  12   2  10        7.67        4.27      3.16 o 
  13   2  10       30.95       34.20      5.57 o 
  14   2  10        0.46        0.00      3.11 o 
   1   3  10        1.75        2.05      3.88 o 
   2   3  10        6.40        4.77      4.01 o 
   3   3  10        0.72        1.34      3.46 o 
   4   3  10       38.02       41.62     10.39 o 
   5   3  10       12.08        9.12      6.14 o 
   2   0  11       12.25       13.09      4.39 o 
   4   0  11      154.48      159.98      9.01 o 
   6   0  11      366.18      359.05     11.29 o 
   8   0  11      154.78      126.21     11.56 o 
  10   0  11      144.10      155.78     11.37 o 
  12   0  11        2.62        0.09      4.62 o 
  14   0  11       11.25       14.50      5.91 o 
  16   0  11        2.69        0.00      4.34 o 
   0   1  11       31.15       32.66      4.41 o 
   1   1  11        5.65       12.62      2.38 o 
   2   1  11       20.99       23.36      3.69 o 
   3   1  11      109.92       93.72      4.73 o 
   4   1  11       39.04       37.85      3.98 o 
   5   1  11       13.39       17.32      5.67 o 
   6   1  11      109.26      103.71      9.39 o 
   7   1  11        8.47        7.06      2.64 o 
   8   1  11        1.34        0.00      2.29 o 
   9   1  11        5.80        6.34      2.65 o 
  10   1  11       60.16       53.05      4.78 o 
  11   1  11       10.71       10.71      3.12 o 
  12   1  11       10.61        1.98      3.52 o 
  13   1  11        7.59        7.24      3.70 o 
  14   1  11        3.88        1.70      4.67 o 
  15   1  11        7.69        7.94      6.10 o 
   1   2  11        4.71        3.50      3.26 o 
   2   2  11       18.10       21.30      6.31 o 
   3   2  11        7.35       10.47      2.97 o 
   4   2  11        4.32        2.21      2.74 o 
   5   2  11       53.62       55.23      4.95 o 
   6   2  11       33.86       33.25      4.55 o 
   7   2  11        9.93       11.21      3.32 o 
   8   2  11       16.21       17.87      3.66 o 
   9   2  11       14.01       16.81      3.62 o 
  10   2  11        5.26        4.17      4.55 o 
  11   2  11        5.62        9.42      3.32 o 
   0   0  12        2.40        0.00      3.97 o 
   2   0  12      128.51      121.34     12.20 o 
   4   0  12       59.94       45.92      5.29 o 
   6   0  12       22.65       16.72      3.79 o 
   8   0  12       22.97       22.36      6.19 o 
  10   0  12        2.66        7.39      4.99 o 
  12   0  12        1.64        4.43      5.08 o 
   1   1  12        5.58        1.66      2.08 o 
   2   1  12       11.34        9.72      3.72 o 
   3   1  12       50.66       48.42      4.52 o 
   4   1  12       74.30       74.86      5.47 o 
   5   1  12       12.27       11.08      2.98 o 
   6   1  12       26.13       23.79      3.64 o 
   7   1  12        4.71        4.31      2.86 o 
   8   1  12        3.29        0.96      2.91 o 
   9   1  12       14.14       16.02      3.65 o 
  10   1  12        6.02        7.88      3.09 o 
  11   1  12       15.01       13.04      4.42 o 
  12   1  12       16.14       15.14     11.78 o 
   0   2  12       14.99       11.92      6.19 o 
   1   2  12        7.21        4.99      3.89 o 
   2   2  12        0.28        0.59      3.46 o 
   3   2  12       29.75       30.29      4.22 o 
   4   2  12        3.41        1.91      3.75 o 
   5   2  12       14.14       15.78      3.62 o 
   6   2  12        9.24        5.57      3.26 o 
   7   2  12       34.44       32.06      4.40 o 
   2   0  13       38.35       38.21      9.29 o 
   4   0  13       29.94       26.83      9.01 o 
   6   0  13       26.11       15.89      6.19 o 
   8   0  13       28.26       23.38      6.65 o 
  10   0  13        9.91       12.38      5.91 o 
   0   1  13        8.74        9.08      3.79 o 
   1   1  13       19.16       14.42      3.40 o 
   2   1  13        0.64        3.08      2.77 o 
   3   1  13        5.35        6.31      3.03 o 
   4   1  13        3.83        0.12      2.86 o 
   5   1  13       41.29       31.65      4.05 o 
   6   1  13        6.29        5.62      3.05 o 
   7   1  13       11.64       12.82      3.78 o 
   8   1  13       14.90        6.16      3.25 o 
   0   0  14       17.81       18.29      6.56 o 
   2   0  14       21.83       23.27     11.09 o 
                                                 
